# Supplementary material for: Identification of a Gene Signature to Aid Treatment Decisions by Integrated Analysis of Mutated Genes Between Primary and Metastatic Prostate Cancer
Source: Front Genet. 2022 Apr 12;13:877086. doi: 10.3389/fgene.2022.877086 (PMC9041415; doi:10.3389/fgene.2022.877086)
Supplement: Supplementary file 3 [file Table6.XLSX]

## Sheet: Table S3
feature genes
QTRT1|A
TRMT1|A
IGSF21|A
REPIN1|A
SAAL1|A
UBE2S|A
VTN|A
ULK3|A
DDX39A|A
GEMIN8|A
KIAA1875|A
APEX1|A
SECISBP2|A
VARS|A
FLAD1|A
TRAIP|A
KLHL17|A
KAT2A|A
ZNF513|A
EDA|A
ARF5|A
UCN|A
C11orf80|A
DNASE1L2|A
LRRC45|A
RHOT2|A
ZNF138|A
RNFT2|A
PDCD2L|A
TRAF4|A
NOP56|A
C14orf79|A
P2RY11|A
PLEKHD1|A
PKMYT1|A
SMARCA4|A
GTF3C5|A
MKRN1|A
HIRA|A
SALL4|A
CUL7|A
ANAPC5|A
LZTR1|A
LRFN1|A
CPT1B|A
NCDN|A
RQCD1|A
ABCB6|A
TNK2|A
UBE2J2|A
NOC2L|A
DDX54|A
WHSC1|A
ZNF814|A
CBX3|A
ARL6IP1|A
JTB|A
ZFAND1|A
C16orf59|A
BAIAP2L1|A
GDI1|A
KCNJ14|A
PDAP1|A
IP6K2|A
MED22|A
ICT1|A
UBE2T|A
MFSD10|A
DNAJC1|A
DEGS1|A
RANGAP1|A
DNAH14|A
EPB41L4B|A
ESRP1|A
POC1A|A
TEX10|A
FBRSL1|A
BMP6|A
MAST2|A
TAF4|A
SKA3|A
RABL6|A
HSPA9|A
PAK4|A
SPAG5|A
NVL|A
MAP3K11|A
ZSCAN1|A
ERGIC1|A
BRF1|A
ELAVL1|A
DGKD|A
ZBTB34|A
POLR3E|A
AK5|A
CANT1|A
TFAP4|A
TONSL|A
KEAP1|A
B4GALNT4|A
ARPC1A|A
ARVCF|A
AATK|A
MAD2L2|A
NR2C2AP|A
FBXO43|A
TAF1D|A
FBXO41|A
F12|A
ZNF467|A
C8orf76|A
MZF1|A
PMPCA|A
ZFPL1|A
DCAF13|A
RBM15B|A
LPPR2|A
OTUD6B|A
SLC5A6|A
ESRRA|A
SDPR|B
MBNL2|B
CKM|B
LPAR1|B
COL4A6|B
SEMA3E|B
PCDH10|B
PYGB|B
KCTD16|B
MYLK|B
SIDT1|B
DLGAP1|B
STOX2|B
VSTM4|B
LAPTM4B|B
SPARCL1|B
B4GALT6|B
VCL|B
SFRP1|B
MEIS2|B
FAM46B|B
LMOD1|B
EPDR1|B
SORCS1|B
FBXO17|B
TMEM132C|B
KY|B
SPOCK3|B
TIPARP|B
BNC2|B
MYO9B|B
MYH11|B
DDR2|B
WLS|B
KCNAB1|B
ARHGAP20|B
TSHZ3|B
PID1|B
NEXN|B
SEMA3A|B
WFS1|B
PRUNE2|B
DMD|B
ATP2B4|B
FMO4|B
CYP27A1|B
RBMS3|B
GNAL|B
GPR132|B
ANGPTL1|B
MRVI1|B
KLF9|B
MLYCD|B
FAM129A|B
PTGIS|B
ACOX2|B
RDH11|B
CDC42EP4|B
PARM1|B
NUDT7|B
OLFML1|B
SLC2A4|B
TMEM35|B
MAGI2|B
ACSS3|B
PURA|B
PPP1R3B|B
EYA1|B
PTPDC1|B
TRPC4|B
MAP1A|B
KRT6A|B
FOXP2|B
PLCL1|B
SVIL|B
GPR161|B
SCIN|B
SPATA18|B
TP63|B
FBLN1|B
MAN2B2|B
GPC6|B
NDNF|B
JAM3|B
ATRNL1|B
MATN2|B
SATB1|B
ASB2|B
ABCA8|B
STS|B
EHHADH|B
CD1C|B
NKAPL|B
MPP2|B
DAAM2|B
PDZRN4|B
ATP1A2|B
AOX1|B
UNC5D|B
LPHN2|B
ASXL3|B
CGNL1|B
NTRK3|B
ERAP1|B
CEACAM1|B
CLIC6|B
TPM1|B
CD38|B
SLC16A9|B
KCNMB1|B
