# Supplementary material for: Identification of a Gene Signature to Aid Treatment Decisions by Integrated Analysis of Mutated Genes Between Primary and Metastatic Prostate Cancer
Source: Front Genet. 2022 Apr 12;13:877086. doi: 10.3389/fgene.2022.877086 (PMC9041415; doi:10.3389/fgene.2022.877086)
Supplement: Supplementary file 7 [file Table5.XLSX]

## Sheet: Table S2
Characteristics	Hazard.Ratio	HR.95L	HR.95H	CI95	P.value
RAI1	1.51	1.04	2.17	1.04-2.17	0.028
NCAPH	1.76	1.45	2.14	1.45-2.14	0
ANKMY1	2.46	1.5	4.04	1.5-4.04	0
SH2B1	4.26	2.3	7.9	2.3-7.9	0
MBOAT7	2.07	1.17	3.68	1.17-3.68	0.013
HSD17B3	1.64	1.16	2.33	1.16-2.33	0.005
EPHA5	0.74	0.63	0.88	0.63-0.88	0.001
ZFC3H1	1.8	1.23	2.62	1.23-2.62	0.002
ADCY6	2.11	1.42	3.13	1.42-3.13	0
LTBP3	1.46	1.04	2.03	1.04-2.03	0.026
CATSPER2	1.97	1.43	2.72	1.43-2.72	0
SMC4	1.36	1.08	1.7	1.08-1.7	0.008
PCNT	2.17	1.41	3.35	1.41-3.35	0
SEC16B	6.92	1.14	42.01	1.14-42.01	0.035
NOS3	1.29	1.01	1.65	1.01-1.65	0.042
FOXK1	1.41	1.03	1.92	1.03-1.92	0.032
RECQL5	2.25	1.34	3.78	1.34-3.78	0.002
QTRT1	1.63	1.19	2.22	1.19-2.22	0.002
ACSBG2	9.63	3.24	28.64	3.24-28.64	0
GREB1	0.83	0.71	0.96	0.71-0.96	0.015
UGGT1	0.69	0.51	0.95	0.51-0.95	0.023
TRMT1	1.87	1.3	2.71	1.3-2.71	0.001
WDR62	1.71	1.39	2.11	1.39-2.11	0
IGSF21	1.15	1.02	1.31	1.02-1.31	0.025
CCDC14	1.69	1.28	2.22	1.28-2.22	0
MYO1H	1.81	1.23	2.65	1.23-2.65	0.002
REPIN1	2.2	1.43	3.39	1.43-3.39	0
KIAA1919	0.66	0.45	0.98	0.45-0.98	0.039
SAAL1	1.84	1.21	2.79	1.21-2.79	0.005
TMEM59L	1.41	1.16	1.73	1.16-1.73	0.001
CD37	1.31	1.07	1.59	1.07-1.59	0.009
CMTM1	3.38	1.41	8.08	1.41-8.08	0.006
SF1	3.39	1.74	6.61	1.74-6.61	0
ZNF843	0.55	0.32	0.95	0.32-0.95	0.031
UBE2S	2.06	1.55	2.75	1.55-2.75	0
VTN	1.26	1.06	1.5	1.06-1.5	0.01
RHBG	2.14	1.1	4.15	1.1-4.15	0.025
C1orf112	2.41	1.43	4.05	1.43-4.05	0.001
DOK3	2.05	1.53	2.73	1.53-2.73	0
CCP110	1.8	1.24	2.61	1.24-2.61	0.002
PACS2	3.03	1.85	4.97	1.85-4.97	0
TSEN54	2.91	1.86	4.57	1.86-4.57	0
SDPR	0.75	0.62	0.91	0.62-0.91	0.004
ASPN	1.41	1.18	1.69	1.18-1.69	0
FAM78A	1.61	1.22	2.12	1.22-2.12	0.001
STEAP4	0.83	0.71	0.96	0.71-0.96	0.016
HMMR	1.62	1.32	1.99	1.32-1.99	0
TTC21B	1.67	1.22	2.27	1.22-2.27	0.001
CYP1B1	0.87	0.76	0.99	0.76-0.99	0.039
HSPA12B	1.42	1.02	1.99	1.02-1.99	0.04
FASTK	1.67	1.14	2.44	1.14-2.44	0.008
MBNL2	0.69	0.55	0.86	0.55-0.86	0.001
ASTN2	0.69	0.57	0.84	0.57-0.84	0
SELPLG	1.31	1.04	1.65	1.04-1.65	0.022
CDON	1.47	1.17	1.84	1.17-1.84	0.001
OGT	1.89	1.42	2.52	1.42-2.52	0
CAPN11	2.43	1.19	4.99	1.19-4.99	0.015
ULK3	2.09	1.35	3.24	1.35-3.24	0.001
CKM	0.79	0.67	0.92	0.67-0.92	0.003
POFUT2	2.3	1.33	4	1.33-4	0.003
RBM25	1.91	1.18	3.08	1.18-3.08	0.009
FAM63A	0.7	0.54	0.91	0.54-0.91	0.007
ITPR2	0.81	0.66	0.99	0.66-0.99	0.042
FOXN3	0.69	0.51	0.93	0.51-0.93	0.014
IRF7	1.53	1.16	2.03	1.16-2.03	0.003
FOXG1	1.39	1.01	1.91	1.01-1.91	0.045
LPAR1	0.78	0.63	0.97	0.63-0.97	0.028
SCARB2	0.6	0.42	0.87	0.42-0.87	0.007
UBAP2L	1.98	1.2	3.25	1.2-3.25	0.007
COL20A1	3.78	1.55	9.25	1.55-9.25	0.004
MCM6	1.83	1.26	2.68	1.26-2.68	0.002
TCERG1	2.26	1.43	3.59	1.43-3.59	0
TNRC18	1.95	1.3	2.93	1.3-2.93	0.001
ACAP3	2.53	1.81	3.52	1.81-3.52	0
RAB11FIP2	0.7	0.49	0.99	0.49-0.99	0.045
PRDM10	1.5	1	2.25	1-2.25	0.048
C15orf27	1.58	1.2	2.08	1.2-2.08	0.001
PLEKHG4	1.38	1.11	1.71	1.11-1.71	0.004
ULK2	1.82	1.16	2.85	1.16-2.85	0.009
UBAP1L	2.05	1.55	2.7	1.55-2.7	0
MCTP1	1.41	1.09	1.81	1.09-1.81	0.008
DDX39A	2.36	1.62	3.45	1.62-3.45	0
GEMIN8	2.67	1.51	4.72	1.51-4.72	0.001
CRYBB1	1.98	1.4	2.79	1.4-2.79	0
FLCN	2.45	1.57	3.84	1.57-3.84	0
KIAA1875	1.56	1.28	1.89	1.28-1.89	0
FSCN1	1.63	1.23	2.17	1.23-2.17	0.001
APEX1	1.75	1.05	2.92	1.05-2.92	0.033
STEAP1B	8.94	1.51	52.86	1.51-52.86	0.016
DCST2	1.88	1.41	2.5	1.41-2.5	0
MRPS25	2.87	1.76	4.69	1.76-4.69	0
2022-09-08	1.94	1.24	3.02	1.24-3.02	0.004
TOR3A	2.94	1.51	5.71	1.51-5.71	0.001
ZNF793	2.16	1.42	3.28	1.42-3.28	0
PRPF40B	1.56	1.02	2.39	1.02-2.39	0.041
SECISBP2	2.15	1.22	3.77	1.22-3.77	0.008
SSUH2	1.76	1.25	2.48	1.25-2.48	0.001
GRM4	1.54	1.05	2.25	1.05-2.25	0.027
CSPP1	1.6	1.13	2.27	1.13-2.27	0.008
DLGAP3	2.01	1.41	2.86	1.41-2.86	0
BRPF1	2.04	1.13	3.68	1.13-3.68	0.018
BAHCC1	1.62	1.14	2.31	1.14-2.31	0.007
COL4A6	0.77	0.65	0.9	0.65-0.9	0.002
COL18A1	1.46	1.07	2	1.07-2	0.016
INPP4A	2.14	1.38	3.31	1.38-3.31	0.001
SEMA3E	0.79	0.66	0.93	0.66-0.93	0.006
PCDH10	0.84	0.71	0.99	0.71-0.99	0.038
TAOK2	3.32	1.75	6.31	1.75-6.31	0
AGRN	1.68	1.24	2.28	1.24-2.28	0.001
XPO1	1.93	1.26	2.94	1.26-2.94	0.002
CMYA5	0.8	0.64	0.99	0.64-0.99	0.038
MGAM	1.8	1.14	2.86	1.14-2.86	0.012
DIS3L2	1.99	1.05	3.77	1.05-3.77	0.036
PCF11	1.65	1.14	2.4	1.14-2.4	0.008
CCDC40	1.61	1.18	2.18	1.18-2.18	0.003
CAD	2.15	1.38	3.33	1.38-3.33	0.001
HMHA1	1.7	1.28	2.27	1.28-2.27	0
LETM2	2.38	1.36	4.18	1.36-4.18	0.003
SEMA5B	1.78	1.28	2.48	1.28-2.48	0.001
POLD1	3.58	2.39	5.37	2.39-5.37	0
IKBKB	1.76	1.3	2.38	1.3-2.38	0
VARS	1.71	1.02	2.86	1.02-2.86	0.041
TAF3	0.56	0.32	1	0.32-1	0.048
PYGB	0.62	0.45	0.85	0.45-0.85	0.003
KCTD16	1.4	1.07	1.85	1.07-1.85	0.016
GMIP	1.86	1.23	2.82	1.23-2.82	0.003
TANC1	1.28	1	1.64	1-1.64	0.049
COL1A1	1.41	1.19	1.68	1.19-1.68	0
MAST1	1.55	1.14	2.11	1.14-2.11	0.005
PIK3R1	0.73	0.57	0.94	0.57-0.94	0.016
DNHD1	1.75	1.37	2.25	1.37-2.25	0
OVCH1	5.86	1.81	18.97	1.81-18.97	0.003
MYLK	0.79	0.69	0.91	0.69-0.91	0.001
AMZ1	2.06	1.37	3.08	1.37-3.08	0
ALDH2	0.8	0.66	0.96	0.66-0.96	0.02
DNMBP	0.69	0.48	0.99	0.48-0.99	0.044
CLSTN3	1.47	1.08	1.99	1.08-1.99	0.013
UBE2O	2.01	1.03	3.94	1.03-3.94	0.041
XKR4	0.54	0.33	0.88	0.33-0.88	0.014
ZBTB20	0.6	0.43	0.86	0.43-0.86	0.005
PAXIP1	1.64	1.06	2.53	1.06-2.53	0.025
BCR	2.18	1.29	3.7	1.29-3.7	0.004
SEMA4G	0.84	0.73	0.97	0.73-0.97	0.019
SIDT1	0.8	0.67	0.95	0.67-0.95	0.01
INPP5B	2.01	1.31	3.11	1.31-3.11	0.002
AKAP8	3.67	1.89	7.16	1.89-7.16	0
CLCN7	1.91	1.11	3.29	1.11-3.29	0.02
ENPP7	6332.19	58.05	690725	58.05-690724.63	0
KCNH7	9.95	2.78	35.66	2.78-35.66	0
ITGAX	1.59	1.28	1.97	1.28-1.97	0
DLGAP1	0.79	0.68	0.91	0.68-0.91	0.002
NOTCH3	1.7	1.31	2.22	1.31-2.22	0
ATG2A	2.41	1.31	4.45	1.31-4.45	0.005
JAG2	1.57	1.17	2.11	1.17-2.11	0.003
FNDC1	1.34	1.11	1.62	1.11-1.62	0.002
HCN1	2.77	1.3	5.89	1.3-5.89	0.008
BTNL9	1.31	1.01	1.69	1.01-1.69	0.041
TMEM67	1.73	1.19	2.5	1.19-2.5	0.004
AHRR	2.35	1.71	3.24	1.71-3.24	0
NHSL1	1.27	1.01	1.62	1.01-1.62	0.045
FUS	4.75	2.96	7.64	2.96-7.64	0
VPS8	1.78	1.06	2.98	1.06-2.98	0.028
RTN3	1.65	1.02	2.65	1.02-2.65	0.039
C19orf26	2.13	1.56	2.92	1.56-2.92	0
SUPT7L	6.15	2.85	13.28	2.85-13.28	0
FLAD1	2.92	1.67	5.09	1.67-5.09	0
ISYNA1	1.52	1.18	1.96	1.18-1.96	0.001
TRIM46	1.38	1.1	1.73	1.1-1.73	0.005
SYTL2	1.28	1.05	1.57	1.05-1.57	0.016
CNTN5	1.63	1.1	2.43	1.1-2.43	0.015
SP140	1.29	1.02	1.64	1.02-1.64	0.034
TRAIP	3.67	2.46	5.48	2.46-5.48	0
SKOR1	4.11	2.12	7.96	2.12-7.96	0
KLHL17	2.33	1.69	3.21	1.69-3.21	0
STOX2	0.75	0.58	0.97	0.58-0.97	0.027
DLL4	1.35	1.04	1.76	1.04-1.76	0.025
EP400NL	2.8	1.92	4.08	1.92-4.08	0
NRD1	2.82	1.52	5.22	1.52-5.22	0.001
CHRM3	0.84	0.75	0.94	0.75-0.94	0.002
EPHA1	1.98	1.3	3.02	1.3-3.02	0.001
KIF4B	14936.4	86.02	2.59363e+06	86.02-2593625.8	0
LLGL1	2.24	1.43	3.52	1.43-3.52	0
KAT2A	2.11	1.53	2.92	1.53-2.92	0
ATAD5	2.03	1.39	2.97	1.39-2.97	0
ZWILCH	1.71	1.14	2.56	1.14-2.56	0.01
FBF1	1.79	1.27	2.5	1.27-2.5	0.001
JARID2	1.54	1.02	2.34	1.02-2.34	0.041
KIF18A	2.29	1.63	3.22	1.63-3.22	0
AGAP3	3.52	2.23	5.57	2.23-5.57	0
ZNF513	3.43	2.06	5.69	2.06-5.69	0
MPRIP	2.32	1.41	3.83	1.41-3.83	0.001
DMBX1	4.98	2.41	10.31	2.41-10.31	0
PTEN	0.67	0.53	0.84	0.53-0.84	0.001
RAPGEF1	1.91	1.21	3.03	1.21-3.03	0.005
ATP2B2	2.34	1.19	4.6	1.19-4.6	0.013
NUP188	2.01	1.14	3.55	1.14-3.55	0.016
NCAPD3	0.84	0.74	0.95	0.74-0.95	0.006
MINPP1	0.64	0.48	0.84	0.48-0.84	0.002
ZNF232	2.21	1.32	3.72	1.32-3.72	0.003
SLC12A9	1.69	1.04	2.76	1.04-2.76	0.036
EDA	1.25	1.02	1.54	1.02-1.54	0.035
EXOC6	0.61	0.41	0.91	0.41-0.91	0.015
NUB1	3.72	1.65	8.36	1.65-8.36	0.001
PRMT1	2.82	1.63	4.89	1.63-4.89	0
VSTM4	0.77	0.62	0.94	0.62-0.94	0.011
PRRT2	1.44	1.18	1.76	1.18-1.76	0
ALG13	2.43	1.35	4.38	1.35-4.38	0.003
LAPTM4B	1.37	1.06	1.78	1.06-1.78	0.016
ARF5	1.55	1.01	2.39	1.01-2.39	0.046
UCN	1.56	1.16	2.11	1.16-2.11	0.004
NADSYN1	2.16	1.34	3.47	1.34-3.47	0.002
STX6	1.97	1.22	3.16	1.22-3.16	0.005
BEND7	1.36	1.05	1.77	1.05-1.77	0.02
TBC1D26	515.66	17.41	15272.9	17.41-15272.93	0
TIMMDC1	2.06	1.13	3.77	1.13-3.77	0.018
GPS2	1.96	1.4	2.74	1.4-2.74	0
SPARCL1	0.8	0.66	0.98	0.66-0.98	0.031
ZNF250	1.84	1.22	2.79	1.22-2.79	0.004
PTER	0.52	0.4	0.68	0.4-0.68	0
C11orf80	1.8	1.25	2.6	1.25-2.6	0.002
CCM2	1.65	1.1	2.45	1.1-2.45	0.014
MPP7	0.7	0.54	0.91	0.54-0.91	0.008
DNASE1L2	1.44	1.1	1.88	1.1-1.88	0.007
SLC23A3	2.41	1.74	3.35	1.74-3.35	0
LRRC45	1.47	1.06	2.04	1.06-2.04	0.021
CRIP2	1.54	1.26	1.88	1.26-1.88	0
PDCD4	0.59	0.41	0.86	0.41-0.86	0.006
RHOT2	2.39	1.56	3.65	1.56-3.65	0
ZNF138	1.65	1.01	2.68	1.01-2.68	0.045
ASPDH	3.95	2.25	6.93	2.25-6.93	0
VPS37D	1.45	1.1	1.91	1.1-1.91	0.008
METRNL	1.55	1.13	2.12	1.13-2.12	0.007
RNFT2	1.98	1.45	2.69	1.45-2.69	0
B4GALT6	0.6	0.44	0.82	0.44-0.82	0.002
GMEB2	2.4	1.21	4.76	1.21-4.76	0.012
EIF2S2	2.92	1.53	5.56	1.53-5.56	0.001
ABAT	0.69	0.56	0.85	0.56-0.85	0.001
DYM	0.55	0.32	0.94	0.32-0.94	0.029
VCL	0.8	0.65	0.98	0.65-0.98	0.031
PDCD2L	1.92	1.16	3.17	1.16-3.17	0.011
SENP3	2.16	1.2	3.89	1.2-3.89	0.011
TRAF4	1.58	1.07	2.34	1.07-2.34	0.022
ZGPAT	2.48	1.5	4.1	1.5-4.1	0
SFRP1	0.85	0.72	1	0.72-1	0.046
NOP56	2.52	1.4	4.55	1.4-4.55	0.002
UPP1	1.36	1.06	1.74	1.06-1.74	0.015
CAPN14	1.82	1.06	3.12	1.06-3.12	0.03
ZNF346	4.53	2.12	9.7	2.12-9.7	0
ACOT8	1.62	1	2.61	1-2.61	0.049
C14orf79	2.22	1.48	3.32	1.48-3.32	0
EHD3	1.44	1.07	1.95	1.07-1.95	0.017
FANCE	2.21	1.32	3.72	1.32-3.72	0.003
OSGEPL1	2.11	1.2	3.71	1.2-3.71	0.01
MEIS2	0.8	0.67	0.96	0.67-0.96	0.014
P2RY11	1.76	1.29	2.41	1.29-2.41	0
MGRN1	2.39	1.17	4.87	1.17-4.87	0.016
NDOR1	3.3	2.01	5.41	2.01-5.41	0
FAM214B	1.64	1.1	2.46	1.1-2.46	0.016
PLEKHD1	2.13	1.51	3.01	1.51-3.01	0
FAM46B	0.7	0.58	0.86	0.58-0.86	0
LLGL2	1.85	1.25	2.75	1.25-2.75	0.002
NEK11	2.03	1.42	2.9	1.42-2.9	0
SLC26A11	2.66	1.56	4.55	1.56-4.55	0
HAUS3	1.83	1.15	2.92	1.15-2.92	0.01
TTLL6	1.75	1.15	2.67	1.15-2.67	0.009
SCLY	1.66	1.08	2.55	1.08-2.55	0.021
ZNF670	47.96	7.48	307.41	7.48-307.41	0
TTYH1	1.52	1.1	2.11	1.1-2.11	0.012
TSEN2	2.3	1.31	4.04	1.31-4.04	0.004
DNM1	1.37	1.03	1.81	1.03-1.81	0.029
ACAD8	0.8	0.64	0.98	0.64-0.98	0.034
KIAA1324	0.87	0.76	0.99	0.76-0.99	0.034
CELF1	2.27	1.21	4.23	1.21-4.23	0.01
AMPD2	2.41	1.31	4.44	1.31-4.44	0.005
FYN	1.47	1.12	1.93	1.12-1.93	0.006
PPP1R16A	1.38	1.05	1.81	1.05-1.81	0.022
AKAP3	0.56	0.38	0.83	0.38-0.83	0.004
KLHL6	1.28	1.03	1.6	1.03-1.6	0.027
LMOD1	0.8	0.69	0.93	0.69-0.93	0.004
KHSRP	1.98	1.05	3.74	1.05-3.74	0.035
PYCR2	1.76	1.02	3.02	1.02-3.02	0.042
MCM5	2.2	1.36	3.54	1.36-3.54	0.001
SCP2	0.62	0.45	0.87	0.45-0.87	0.006
PKMYT1	1.92	1.55	2.39	1.55-2.39	0
OPRK1	1.2	1.05	1.37	1.05-1.37	0.009
PCCA	0.6	0.43	0.83	0.43-0.83	0.002
SMARCA4	2.26	1.23	4.18	1.23-4.18	0.009
SAFB	3.81	1.93	7.52	1.93-7.52	0
BTD	0.57	0.4	0.82	0.4-0.82	0.002
EPDR1	0.76	0.6	0.97	0.6-0.97	0.026
PPIE	2.36	1.26	4.41	1.26-4.41	0.007
GTF3C5	4.15	2.25	7.64	2.25-7.64	0
FLYWCH1	1.72	1.05	2.8	1.05-2.8	0.03
ACAD9	3.22	1.78	5.84	1.78-5.84	0
NHLH1	8.64	3.24	23.02	3.24-23.02	0
SNW1	3.13	1.29	7.58	1.29-7.58	0.012
CUL1	2.72	1.26	5.86	1.26-5.86	0.011
FANCC	2.81	1.95	4.06	1.95-4.06	0
KLHDC8A	2.6	1.46	4.65	1.46-4.65	0.001
ACTR6	2.52	1.38	4.58	1.38-4.58	0.003
ALB	1.22	1.1	1.35	1.1-1.35	0
MKRN1	2.75	1.45	5.23	1.45-5.23	0.002
LRSAM1	2.71	1.53	4.79	1.53-4.79	0.001
MS4A3	0	0	0.96	0-0.96	0.049
ZNF268	0.54	0.32	0.91	0.32-0.91	0.022
THUMPD2	2.55	1.63	3.97	1.63-3.97	0
SLFN14	18.81	1.33	265.86	1.33-265.86	0.03
DBF4	1.77	1.21	2.58	1.21-2.58	0.003
KIF21B	1.39	1.09	1.77	1.09-1.77	0.008
OBSL1	2.55	1.58	4.12	1.58-4.12	0
SORCS1	0.73	0.54	0.99	0.54-0.99	0.046
CC2D1A	2.43	1.37	4.32	1.37-4.32	0.002
MAMDC4	1.82	1.47	2.24	1.47-2.24	0
FMNL3	1.53	1.16	2.04	1.16-2.04	0.003
HIRA	2.54	1.36	4.75	1.36-4.75	0.003
SEL1L3	0.72	0.57	0.92	0.57-0.92	0.007
SLC44A4	0.64	0.48	0.86	0.48-0.86	0.004
FBXO17	0.77	0.62	0.96	0.62-0.96	0.019
SALL4	1.62	1.26	2.08	1.26-2.08	0
TMEM132C	0.71	0.54	0.92	0.54-0.92	0.011
KALRN	1.37	1.04	1.81	1.04-1.81	0.026
MTOR	0.7	0.52	0.94	0.52-0.94	0.017
THBS2	1.32	1.13	1.55	1.13-1.55	0.001
TTLL10	1.53	1.12	2.08	1.12-2.08	0.007
KY	0.39	0.23	0.68	0.23-0.68	0.001
CACNB1	1.27	1.01	1.59	1.01-1.59	0.042
MYLK3	0.64	0.42	0.97	0.42-0.97	0.034
GRIN1	1.47	1.15	1.89	1.15-1.89	0.002
GJA4	1.44	1.08	1.91	1.08-1.91	0.012
SPOCK3	0.75	0.65	0.88	0.65-0.88	0
RUFY1	3.89	1.7	8.91	1.7-8.91	0.001
R3HDM1	1.63	1.02	2.58	1.02-2.58	0.039
TIPARP	0.72	0.57	0.92	0.57-0.92	0.009
MARK4	2.99	1.47	6.08	1.47-6.08	0.003
POLA1	1.74	1.08	2.8	1.08-2.8	0.023
MATN4	2.21	1.5	3.26	1.5-3.26	0
ERF	1.57	1.08	2.28	1.08-2.28	0.019
MPHOSPH9	1.44	1.09	1.91	1.09-1.91	0.011
DEPDC1	1.34	1.14	1.57	1.14-1.57	0
GALNT9	0.52	0.28	0.95	0.28-0.95	0.032
EYA2	1.49	1.09	2.02	1.09-2.02	0.011
POTEC	2.06	1.16	3.67	1.16-3.67	0.014
DOT1L	2.38	1.58	3.58	1.58-3.58	0
SETD5	1.59	1.05	2.4	1.05-2.4	0.029
SIGLEC1	1.6	1.29	1.98	1.29-1.98	0
CADPS	1.12	1	1.25	1-1.25	0.049
CHD5	1.36	1.03	1.79	1.03-1.79	0.03
ITGAM	1.32	1.01	1.73	1.01-1.73	0.044
BNC2	0.8	0.64	1	0.64-1	0.048
POLR1A	1.49	1	2.21	1-2.21	0.049
MYO9B	2.41	1.34	4.33	1.34-4.33	0.003
FMN1	0.8	0.67	0.95	0.67-0.95	0.012
TBCD	1.87	1.09	3.22	1.09-3.22	0.024
MYH11	0.79	0.7	0.89	0.7-0.89	0
CUL7	1.6	1.02	2.49	1.02-2.49	0.039
NOD1	1.56	1.06	2.29	1.06-2.29	0.026
ANAPC5	2.11	1.22	3.66	1.22-3.66	0.007
DDR2	0.79	0.65	0.97	0.65-0.97	0.021
HKDC1	0.25	0.08	0.79	0.08-0.79	0.018
GUCY2C	0.49	0.26	0.93	0.26-0.93	0.029
ABCF3	2.28	1.12	4.66	1.12-4.66	0.024
WLS	0.72	0.58	0.9	0.58-0.9	0.004
LZTR1	3	1.68	5.37	1.68-5.37	0
KCNAB1	0.7	0.57	0.86	0.57-0.86	0.001
DCST1	2.95	1.84	4.73	1.84-4.73	0
PLD4	1.36	1.05	1.77	1.05-1.77	0.022
PTPN12	1.78	1.2	2.63	1.2-2.63	0.004
FKBP15	2.67	1.43	4.97	1.43-4.97	0.002
ZAP70	1.33	1.1	1.61	1.1-1.61	0.003
C9	5.8	1.65	20.42	1.65-20.42	0.006
SPATA20	1.86	1.22	2.83	1.22-2.83	0.004
CLEC4F	1.57	1.1	2.24	1.1-2.24	0.013
SAFB2	2.03	1.09	3.78	1.09-3.78	0.025
PPP4R1	1.66	1.02	2.69	1.02-2.69	0.041
GALC	0.72	0.59	0.88	0.59-0.88	0.002
CARD8	1.73	1.06	2.82	1.06-2.82	0.029
CBX2	1.53	1.27	1.84	1.27-1.84	0
LRFN1	1.73	1.21	2.47	1.21-2.47	0.003
SIN3B	2.92	1.68	5.05	1.68-5.05	0
CRB2	2.51	1.4	4.52	1.4-4.52	0.002
TSNAXIP1	1.71	1.22	2.39	1.22-2.39	0.002
CPT1B	1.81	1.36	2.4	1.36-2.4	0
PTPN23	1.85	1.09	3.12	1.09-3.12	0.022
ADPRHL2	1.92	1.02	3.64	1.02-3.64	0.045
FANCG	3.15	2.01	4.95	2.01-4.95	0
SETD1A	2.28	1.15	4.53	1.15-4.53	0.018
CHRNB2	2.18	1.4	3.39	1.4-3.39	0.001
GRM2	3.2	1.92	5.34	1.92-5.34	0
CYFIP2	1.59	1.13	2.24	1.13-2.24	0.008
VWA5B2	2.15	1.66	2.79	1.66-2.79	0
PLXNA4	1.39	1.09	1.77	1.09-1.77	0.009
NUP210	1.37	1.01	1.84	1.01-1.84	0.04
ARHGAP20	0.76	0.6	0.95	0.6-0.95	0.018
POLE	1.92	1.14	3.24	1.14-3.24	0.015
C2orf71	0.13	0.02	0.75	0.02-0.75	0.023
TSHZ3	0.77	0.6	0.97	0.6-0.97	0.029
UNC13A	1.46	1.18	1.79	1.18-1.79	0
PKD1	1.47	1.03	2.11	1.03-2.11	0.034
DNAH17	3.35	2.11	5.34	2.11-5.34	0
NCDN	1.65	1.04	2.64	1.04-2.64	0.035
ANKLE2	2.31	1.12	4.74	1.12-4.74	0.023
SLC7A9	3.79	2.18	6.6	2.18-6.6	0
EWSR1	4.25	1.97	9.14	1.97-9.14	0
GLCCI1	1.69	1.24	2.31	1.24-2.31	0.001
FOXN4	1.41	1.03	1.93	1.03-1.93	0.034
KIAA1407	1.79	1.22	2.62	1.22-2.62	0.003
PID1	0.78	0.62	0.99	0.62-0.99	0.043
CCDC17	1.31	1.04	1.66	1.04-1.66	0.021
RQCD1	3.32	1.79	6.18	1.79-6.18	0
ABCB6	2.47	1.53	3.98	1.53-3.98	0
MSH2	1.45	1	2.09	1-2.09	0.048
NEXN	0.8	0.67	0.95	0.67-0.95	0.013
CENPT	1.92	1.36	2.72	1.36-2.72	0
MCF2L	1.49	1.04	2.14	1.04-2.14	0.032
ALDH16A1	1.71	1.16	2.51	1.16-2.51	0.006
TNK2	2.09	1.42	3.08	1.42-3.08	0
TRIM45	1.74	1.21	2.51	1.21-2.51	0.003
ERBB2IP	0.67	0.51	0.89	0.51-0.89	0.006
LONP1	2.23	1.25	3.98	1.25-3.98	0.007
CDK20	2.68	1.59	4.52	1.59-4.52	0
UBE2J2	2.53	1.42	4.5	1.42-4.5	0.002
NOD2	1.47	1.04	2.06	1.04-2.06	0.028
CLEC14A	1.39	1.03	1.87	1.03-1.87	0.029
GDAP1L1	3.8	2.03	7.11	2.03-7.11	0
CSE1L	2.01	1.14	3.56	1.14-3.56	0.016
CLK4	1.63	1.1	2.43	1.1-2.43	0.016
DAXX	7.06	2.62	19.03	2.62-19.03	0
C9orf172	2.27	1.67	3.07	1.67-3.07	0
TMEM232	0.49	0.32	0.74	0.32-0.74	0.001
MSC	1.36	1.06	1.76	1.06-1.76	0.017
RBM19	2.49	1.3	4.78	1.3-4.78	0.006
MGAT5B	1.38	1.11	1.72	1.11-1.72	0.004
ABTB1	1.68	1.19	2.36	1.19-2.36	0.003
ZNF425	1.65	1.06	2.58	1.06-2.58	0.027
NDUFS2	2.11	1.06	4.17	1.06-4.17	0.032
KIF20A	1.69	1.39	2.07	1.39-2.07	0
ZNF773	2.01	1.07	3.8	1.07-3.8	0.031
LAS1L	2.97	1.77	4.99	1.77-4.99	0
HAL	5.82	2.31	14.7	2.31-14.7	0
SEMA3A	0.65	0.49	0.84	0.49-0.84	0.001
IQCD	1.64	1.16	2.31	1.16-2.31	0.006
NOC2L	2.51	1.34	4.71	1.34-4.71	0.004
PARK2	0.53	0.37	0.76	0.37-0.76	0.001
CCNA1	2.06	1	4.23	1-4.23	0.048
PCDH12	1.68	1.24	2.29	1.24-2.29	0.001
DDX54	2.27	1.18	4.37	1.18-4.37	0.014
ADRA2A	1.2	1.02	1.41	1.02-1.41	0.025
CPD	0.75	0.56	0.99	0.56-0.99	0.042
PSMA7	2.45	1.49	4.04	1.49-4.04	0
PABPC1L	1.57	1.31	1.89	1.31-1.89	0
BAP1	8.36	3.55	19.7	3.55-19.7	0
ZNF202	2.05	1.21	3.46	1.21-3.46	0.007
SAMD4B	2.31	1.12	4.76	1.12-4.76	0.024
SEMA4D	1.94	1.17	3.22	1.17-3.22	0.01
KIAA1683	1.51	1.23	1.85	1.23-1.85	0
VWCE	1.46	1.01	2.11	1.01-2.11	0.044
QRICH1	2.62	1.3	5.29	1.3-5.29	0.007
DROSHA	1.85	1.06	3.22	1.06-3.22	0.031
CPT1A	1.35	1	1.81	1-1.81	0.048
WHSC1	2.66	1.77	3.97	1.77-3.97	0
SBF1	1.82	1.2	2.77	1.2-2.77	0.005
EPHA4	0.71	0.57	0.89	0.57-0.89	0.003
FAM65A	1.85	1.12	3.04	1.12-3.04	0.015
RHBDF1	1.91	1.18	3.08	1.18-3.08	0.008
NPHP3	1.89	1.35	2.64	1.35-2.64	0
EHMT2	2.67	1.39	5.11	1.39-5.11	0.003
WFS1	0.62	0.42	0.91	0.42-0.91	0.014
SLC12A7	2.79	1.75	4.44	1.75-4.44	0
ESPL1	1.94	1.58	2.4	1.58-2.4	0
ADAMTS13	2.05	1.53	2.75	1.53-2.75	0
NUP205	1.5	1.04	2.17	1.04-2.17	0.03
CREB5	1.39	1.02	1.89	1.02-1.89	0.037
SLC6A1	1.98	1.31	3.01	1.31-3.01	0.001
PRUNE2	0.84	0.72	0.99	0.72-0.99	0.032
NEURL4	2.27	1.3	3.96	1.3-3.96	0.004
DMD	0.83	0.7	0.99	0.7-0.99	0.04
ATP2B4	0.77	0.65	0.92	0.65-0.92	0.003
NBEAL2	1.9	1.4	2.59	1.4-2.59	0
PLXND1	1.46	1.1	1.95	1.1-1.95	0.009
ZNF814	1.81	1.22	2.69	1.22-2.69	0.003
SAE1	3.06	1.55	6.06	1.55-6.06	0.001
FMO4	0.6	0.41	0.88	0.41-0.88	0.009
KLC1	2.58	1.72	3.87	1.72-3.87	0
CYP27A1	0.78	0.67	0.9	0.67-0.9	0.001
MAPK11	1.55	1.2	1.99	1.2-1.99	0.001
GDF5OS	8.78	2.83	27.28	2.83-27.28	0
MAPKAPK2	1.88	1.13	3.13	1.13-3.13	0.014
ZBTB8B	1.58	1.18	2.11	1.18-2.11	0.002
CBX3	1.88	1.27	2.78	1.27-2.78	0.002
HIC2	1.78	1.1	2.88	1.1-2.88	0.018
GPRC6A	0.05	0	0.77	0-0.77	0.031
RNF157	0.82	0.69	0.97	0.69-0.97	0.02
GALNTL6	1.26	1.05	1.5	1.05-1.5	0.012
KCNV2	39.85	1.29	1234.62	1.29-1234.62	0.035
RBMS3	0.73	0.58	0.91	0.58-0.91	0.006
ADORA3	1.65	1.23	2.21	1.23-2.21	0.001
GRIPAP1	7.46	3.61	15.42	3.61-15.42	0
WNT10B	1.74	1.22	2.48	1.22-2.48	0.002
SLC17A3	6.44	1.63	25.52	1.63-25.52	0.008
PHACTR1	1.41	1.03	1.92	1.03-1.92	0.03
ARL6IP1	1.87	1.22	2.87	1.22-2.87	0.004
HSF2BP	2.37	1.26	4.46	1.26-4.46	0.007
RBM33	1.87	1.19	2.94	1.19-2.94	0.007
GNAL	0.72	0.58	0.9	0.58-0.9	0.004
SH3BP2	2.59	1.74	3.85	1.74-3.85	0
GPR132	1.36	1.04	1.78	1.04-1.78	0.025
ANGPTL1	0.65	0.52	0.81	0.52-0.81	0
METTL15	0.54	0.3	0.96	0.3-0.96	0.036
SCARF1	2.24	1.59	3.16	1.59-3.16	0
CCDC120	2.55	1.42	4.56	1.42-4.56	0.002
MRVI1	0.8	0.67	0.96	0.67-0.96	0.016
JTB	1.66	1	2.74	1-2.74	0.049
EXOC7	1.61	1	2.59	1-2.59	0.048
ZFAND1	2.02	1.39	2.93	1.39-2.93	0
CDO1	0.85	0.74	0.98	0.74-0.98	0.029
GK	1.86	1.27	2.72	1.27-2.72	0.001
KIFC2	1.64	1.36	1.98	1.36-1.98	0
C16orf59	2.17	1.62	2.91	1.62-2.91	0
CA5BP1	1.82	1.07	3.08	1.07-3.08	0.026
AARSD1	2.82	1.71	4.64	1.71-4.64	0
PSTPIP1	1.41	1.12	1.77	1.12-1.77	0.004
ZNF584	3.06	1.5	6.24	1.5-6.24	0.002
KLF9	0.69	0.5	0.96	0.5-0.96	0.029
ARHGAP11A	1.78	1.38	2.3	1.38-2.3	0
SPNS2	1.49	1.12	1.99	1.12-1.99	0.007
MAB21L1	0.66	0.48	0.91	0.48-0.91	0.011
B3GNT4	3.05	2.02	4.62	2.02-4.62	0
PKN3	1.99	1.33	2.98	1.33-2.98	0.001
CCDC110	0.68	0.5	0.94	0.5-0.94	0.017
TMEM151B	3.03	1.6	5.74	1.6-5.74	0.001
ZNF446	1.8	1.04	3.12	1.04-3.12	0.037
FAM132A	3.7	2.23	6.15	2.23-6.15	0
WNT16	0.49	0.26	0.9	0.26-0.9	0.021
LOXL3	1.93	1.31	2.85	1.31-2.85	0.001
MLYCD	0.57	0.39	0.85	0.39-0.85	0.006
HDHD3	1.95	1.31	2.91	1.31-2.91	0.001
NOL8	2.08	1.21	3.59	1.21-3.59	0.008
SLC26A10	2.34	1.36	4	1.36-4	0.002
ALDOB	1.97	1.36	2.85	1.36-2.85	0
LTB	1.17	1	1.38	1-1.38	0.049
CALR3	32.01	1.02	999.9	1.02-999.9	0.048
UBAC1	3.26	1.81	5.86	1.81-5.86	0
CLASRP	1.86	1.39	2.47	1.39-2.47	0
AVIL	1.85	1.35	2.54	1.35-2.54	0
BAIAP2L1	1.68	1.12	2.51	1.12-2.51	0.013
CD86	1.45	1.12	1.87	1.12-1.87	0.004
SLC16A14	1.35	1.03	1.77	1.03-1.77	0.029
TAF11	5.72	2.93	11.18	2.93-11.18	0
SIGLEC7	2.14	1.32	3.47	1.32-3.47	0.002
RFX1	2.56	1.47	4.45	1.47-4.45	0.001
TGFB1	1.61	1.21	2.13	1.21-2.13	0.001
SDC4	1.31	1.02	1.69	1.02-1.69	0.036
FOXK2	2.88	1.52	5.44	1.52-5.44	0.001
FBXL19	3.51	2.23	5.54	2.23-5.54	0
ANKRD13D	2.82	2.01	3.94	2.01-3.94	0
PPM1N	1.93	1.11	3.34	1.11-3.34	0.019
SUV39H1	5.21	2.85	9.53	2.85-9.53	0
COL8A1	1.22	1.02	1.45	1.02-1.45	0.03
IGFALS	1.99	1.26	3.13	1.26-3.13	0.003
ACP2	0.54	0.38	0.79	0.38-0.79	0.001
FCHO1	1.55	1.18	2.03	1.18-2.03	0.002
ZNF212	4.33	2.21	8.49	2.21-8.49	0
HNRNPR	1.75	1.07	2.87	1.07-2.87	0.027
NAB1	1.58	1.11	2.26	1.11-2.26	0.011
DHX37	2.61	1.45	4.71	1.45-4.71	0.001
NUDT12	0.72	0.58	0.91	0.58-0.91	0.005
ZBED5	2.83	1.68	4.77	1.68-4.77	0
PSORS1C1	1.58	1.03	2.42	1.03-2.42	0.037
GNPDA1	2.05	1.21	3.46	1.21-3.46	0.007
TNPO2	4.19	2.34	7.52	2.34-7.52	0
RSRC2	2.53	1.39	4.63	1.39-4.63	0.003
FOSB	0.88	0.8	0.97	0.8-0.97	0.008
OR13J1	13.37	3.66	48.9	3.66-48.9	0
GDI1	4.33	2.51	7.48	2.51-7.48	0
RINL	1.55	1.17	2.07	1.17-2.07	0.003
C17orf85	1.95	1.07	3.59	1.07-3.59	0.03
MRPL9	2.63	1.38	5.03	1.38-5.03	0.003
KCNJ14	2.37	1.61	3.48	1.61-3.48	0
PRPF31	2.05	1.25	3.36	1.25-3.36	0.004
FAM129A	0.7	0.57	0.85	0.57-0.85	0.001
PDAP1	2.95	1.78	4.89	1.78-4.89	0
NXF1	2.32	1.46	3.69	1.46-3.69	0
ZGLP1	1.63	1.25	2.13	1.25-2.13	0
HOXA2	2.41	1.46	3.98	1.46-3.98	0.001
AP1S1	2.02	1.31	3.12	1.31-3.12	0.002
MAP4K2	1.78	1.11	2.83	1.11-2.83	0.016
LY96	1.48	1.06	2.05	1.06-2.05	0.02
CD14	1.37	1.06	1.77	1.06-1.77	0.015
AMIGO1	0.52	0.35	0.77	0.35-0.77	0.001
WDR88	1.64	1.04	2.57	1.04-2.57	0.033
EFCAB8	2.11	1.09	4.08	1.09-4.08	0.027
POLR3F	3.46	1.71	6.98	1.71-6.98	0.001
SLC16A3	1.6	1.25	2.04	1.25-2.04	0
IP6K2	3.21	1.66	6.21	1.66-6.21	0.001
NPRL3	2.82	1.62	4.93	1.62-4.93	0
LRWD1	2.53	1.54	4.16	1.54-4.16	0
AGXT	2.99	1.58	5.65	1.58-5.65	0.001
C1orf159	2.75	1.85	4.09	1.85-4.09	0
PRKACB	0.76	0.58	0.99	0.58-0.99	0.043
ACADVL	1.73	1.14	2.61	1.14-2.61	0.009
PTGIS	0.75	0.64	0.89	0.64-0.89	0.001
HNRNPK	1.89	1.02	3.49	1.02-3.49	0.042
IBSP	1.93	1.05	3.55	1.05-3.55	0.034
HOXB6	1.39	1.05	1.83	1.05-1.83	0.021
SSR1	0.49	0.32	0.75	0.32-0.75	0.001
FAM69C	2.51	1.36	4.63	1.36-4.63	0.003
ACOX2	0.72	0.58	0.89	0.58-0.89	0.002
CD80	2.35	1.35	4.09	1.35-4.09	0.003
LDHA	1.6	1.15	2.23	1.15-2.23	0.005
BAAT	1.77	1.16	2.7	1.16-2.7	0.008
SKP2	1.61	1.13	2.29	1.13-2.29	0.009
CPNE1	2.07	1.34	3.2	1.34-3.2	0.001
RDH11	0.67	0.55	0.8	0.55-0.8	0
MED22	3.12	1.75	5.57	1.75-5.57	0
CDC42EP4	0.64	0.46	0.9	0.46-0.9	0.011
MGLL	0.79	0.62	0.99	0.62-0.99	0.045
SLC38A6	2.74	1.54	4.87	1.54-4.87	0.001
TMEM39A	1.71	1.04	2.83	1.04-2.83	0.036
ZMYND10	1.24	1.06	1.45	1.06-1.45	0.008
DNAJC2	2	1.21	3.32	1.21-3.32	0.007
AANAT	9.03	1.61	50.64	1.61-50.64	0.012
PARM1	0.68	0.56	0.82	0.56-0.82	0
FPGS	2.72	1.63	4.51	1.63-4.51	0
ZNF790	2.04	1.05	3.97	1.05-3.97	0.035
SLC2A10	0.69	0.54	0.88	0.54-0.88	0.002
TCFL5	3.15	1.76	5.64	1.76-5.64	0
PRND	2.34	1.19	4.6	1.19-4.6	0.014
ICT1	1.67	1.02	2.75	1.02-2.75	0.043
LTV1	2.15	1.2	3.86	1.2-3.86	0.01
UBE2T	2.09	1.64	2.66	1.64-2.66	0
MYPOP	3.51	1.86	6.61	1.86-6.61	0
YJEFN3	1.66	1.36	2.03	1.36-2.03	0
NUDT7	0.38	0.24	0.62	0.24-0.62	0
IL9R	3.51	1.46	8.39	1.46-8.39	0.005
PHF21A	2.11	1.18	3.78	1.18-3.78	0.011
HMGXB3	1.82	1.1	3.02	1.1-3.02	0.021
ZNF274	1.99	1.28	3.1	1.28-3.1	0.002
PILRB	1.44	1.22	1.7	1.22-1.7	0
HOPX	1.56	1.23	1.98	1.23-1.98	0
C19orf52	3.78	1.81	7.9	1.81-7.9	0
OLFML1	0.78	0.62	0.98	0.62-0.98	0.03
SLC2A4	0.68	0.57	0.82	0.57-0.82	0
MFSD10	1.92	1.3	2.84	1.3-2.84	0.001
PGBD3	0.04	0	0.7	0-0.7	0.028
ABCD4	3.07	1.65	5.72	1.65-5.72	0
KIAA0020	2.56	1.52	4.31	1.52-4.31	0
SLC7A7	1.56	1.18	2.06	1.18-2.06	0.002
RPA2	3.01	1.64	5.52	1.64-5.52	0
HBQ1	2.48	1.53	4.02	1.53-4.02	0
MAFG	2.11	1.34	3.32	1.34-3.32	0.001
JOSD1	2.03	1.18	3.5	1.18-3.5	0.011
MEX3A	1.19	1.02	1.38	1.02-1.38	0.024
DNAJC1	0.58	0.38	0.91	0.38-0.91	0.017
LIN7B	1.66	1.2	2.29	1.2-2.29	0.002
CFP	1.56	1.13	2.15	1.13-2.15	0.007
TFG	1.89	1.04	3.42	1.04-3.42	0.037
SERPINI1	1.23	1.03	1.46	1.03-1.46	0.019
ZSWIM4	2.44	1.58	3.77	1.58-3.77	0
HTRA2	4.52	2.38	8.59	2.38-8.59	0
ZNF160	2.18	1.26	3.78	1.26-3.78	0.006
TFF3	0.91	0.83	0.99	0.83-0.99	0.038
DEGS1	1.44	1.15	1.81	1.15-1.81	0.002
CDK3	2.5	1.53	4.1	1.53-4.1	0
TMEM35	0.71	0.6	0.83	0.6-0.83	0
DNMT1	2.48	1.6	3.86	1.6-3.86	0
MCTP2	0.79	0.64	0.98	0.64-0.98	0.028
RANGAP1	1.98	1.29	3.04	1.29-3.04	0.002
NEBL	0.68	0.54	0.85	0.54-0.85	0.001
PLEKHA6	0.67	0.5	0.89	0.5-0.89	0.005
DDX11	1.36	1.02	1.8	1.02-1.8	0.034
ITIH2	2.21	1.25	3.89	1.25-3.89	0.006
ATP8B1	0.68	0.53	0.87	0.53-0.87	0.002
TDRD5	0.73	0.54	0.98	0.54-0.98	0.033
PIWIL4	3.03	1.74	5.28	1.74-5.28	0
PKP4	2.43	1.46	4.06	1.46-4.06	0.001
NDST2	3.51	1.67	7.37	1.67-7.37	0.001
PITPNM1	2.01	1.39	2.9	1.39-2.9	0
DNAH14	2.05	1.38	3.07	1.38-3.07	0
KCNK9	31.65	7.48	133.92	7.48-133.92	0
OLFML2B	1.39	1.11	1.74	1.11-1.74	0.004
MYO1F	1.47	1.14	1.9	1.14-1.9	0.003
ILF3	4.98	2.51	9.89	2.51-9.89	0
ZNF335	3.86	2.22	6.72	2.22-6.72	0
MAGI2	0.67	0.49	0.92	0.49-0.92	0.014
ADAMTS12	1.48	1.12	1.97	1.12-1.97	0.006
ALDH1L1	0.84	0.73	0.98	0.73-0.98	0.024
KCNT1	2.31	1.59	3.35	1.59-3.35	0
ZBBX	1.34	1.01	1.76	1.01-1.76	0.04
AFF3	0.77	0.68	0.88	0.68-0.88	0
ZNF541	1.65	1.22	2.24	1.22-2.24	0.001
PPEF2	8.67	1.94	38.73	1.94-38.73	0.005
NCKAP5	0.64	0.51	0.81	0.51-0.81	0
ASXL1	2.43	1.55	3.82	1.55-3.82	0
TACC2	0.58	0.39	0.87	0.39-0.87	0.008
BRD1	1.75	1.03	2.99	1.03-2.99	0.04
EPB41L4B	1.37	1.03	1.81	1.03-1.81	0.031
ESRP1	1.57	1.1	2.24	1.1-2.24	0.012
SYNGAP1	1.75	1.22	2.51	1.22-2.51	0.002
TUBB3	1.96	1.52	2.54	1.52-2.54	0
PLEKHH3	2.06	1.41	3.01	1.41-3.01	0
SERPINE2	1.4	1.11	1.76	1.11-1.76	0.005
KIF23	1.95	1.54	2.48	1.54-2.48	0
MAP2K7	3.29	1.41	7.65	1.41-7.65	0.006
POC1A	2.36	1.77	3.15	1.77-3.15	0
MEGF11	1.39	1.03	1.88	1.03-1.88	0.031
TEX10	3.33	1.75	6.34	1.75-6.34	0
C18orf54	1.97	1.31	2.98	1.31-2.98	0.001
ACSS3	0.75	0.6	0.93	0.6-0.93	0.008
TDRD9	1.4	1.07	1.83	1.07-1.83	0.015
KRTAP5_9	6.78	2.16	21.24	2.16-21.24	0.001
GIGYF1	2.53	1.66	3.84	1.66-3.84	0
SCAF4	2.28	1.24	4.2	1.24-4.2	0.008
GRIN2D	1.46	1.09	1.95	1.09-1.95	0.01
OSBPL10	1.33	1.02	1.73	1.02-1.73	0.033
RTN4R	1.71	1.24	2.35	1.24-2.35	0.001
KCNG4	0	0	0.35	0-0.35	0.024
MCM10	2.02	1.58	2.58	1.58-2.58	0
KIF7	1.65	1.25	2.19	1.25-2.19	0
NKPD1	2.01	1.36	2.97	1.36-2.97	0
ZBTB2	1.8	1.05	3.09	1.05-3.09	0.032
SH2B2	1.73	1.23	2.44	1.23-2.44	0.002
BRCA1	1.75	1.28	2.38	1.28-2.38	0
BTN2A1	1.84	1.15	2.94	1.15-2.94	0.011
ANKRD52	1.48	1.03	2.13	1.03-2.13	0.032
PHKA2	1.83	1.21	2.76	1.21-2.76	0.004
FBRSL1	2.42	1.46	4	1.46-4	0.001
SEMA4F	2.39	1.52	3.75	1.52-3.75	0
DFNB31	1.92	1.44	2.55	1.44-2.55	0
CNOT10	3.56	1.62	7.83	1.62-7.83	0.002
CHFR	2.16	1.28	3.64	1.28-3.64	0.004
DNAJB2	1.65	1.04	2.63	1.04-2.63	0.035
ANAPC4	2.03	1.24	3.34	1.24-3.34	0.005
MBD6	1.9	1.15	3.14	1.15-3.14	0.012
C2	0.65	0.53	0.79	0.53-0.79	0
SOX30	0.36	0.16	0.82	0.16-0.82	0.014
ANO8	2.21	1.52	3.21	1.52-3.21	0
PURA	0.68	0.48	0.96	0.48-0.96	0.026
NLRP12	0.71	0.56	0.91	0.56-0.91	0.007
JMJD7_PLA2G4B	1.39	1.12	1.74	1.12-1.74	0.004
UNK	2.73	1.46	5.09	1.46-5.09	0.002
ZNF697	0.74	0.57	0.96	0.57-0.96	0.024
TNRC6A	1.63	1.04	2.54	1.04-2.54	0.033
FASTKD1	2.16	1.4	3.32	1.4-3.32	0
TRA2B	3.77	1.78	8	1.78-8	0.001
PPP1R3B	0.73	0.53	0.99	0.53-0.99	0.043
BMP6	1.37	1.17	1.6	1.17-1.6	0
ALDH3B2	0.85	0.74	0.97	0.74-0.97	0.02
EYA1	0.7	0.58	0.86	0.58-0.86	0
PTPRN2	0.75	0.66	0.86	0.66-0.86	0
ZNF337	1.87	1.27	2.75	1.27-2.75	0.001
PTPDC1	1.95	1.22	3.12	1.22-3.12	0.005
PTPRO	1.56	1.18	2.07	1.18-2.07	0.002
XPO6	1.57	1.18	2.1	1.18-2.1	0.002
TRPC4	0.72	0.57	0.91	0.57-0.91	0.007
KIF14	1.9	1.49	2.41	1.49-2.41	0
DHX34	2.52	1.57	4.06	1.57-4.06	0
RXRA	2.03	1.34	3.08	1.34-3.08	0.001
MAST2	1.52	1.03	2.24	1.03-2.24	0.033
BZRAP1	1.69	1.26	2.28	1.26-2.28	0.001
TAF4	2.3	1.36	3.91	1.36-3.91	0.002
AGAP2	1.78	1.3	2.43	1.3-2.43	0
MAP1A	0.79	0.65	0.97	0.65-0.97	0.023
CNTROB	2.64	1.44	4.82	1.44-4.82	0.002
ZNF512B	2.48	1.59	3.87	1.59-3.87	0
OTOF	2.12	1.06	4.26	1.06-4.26	0.035
FLT4	1.38	1.05	1.81	1.05-1.81	0.021
KRT6A	0.78	0.62	0.98	0.62-0.98	0.033
FOXP2	0.78	0.61	1	0.61-1	0.047
PLCL1	0.77	0.65	0.93	0.65-0.93	0.005
WDR90	2.39	1.78	3.21	1.78-3.21	0
PHRF1	2.26	1.25	4.09	1.25-4.09	0.007
SVIL	0.79	0.64	0.98	0.64-0.98	0.034
LRRC16B	1.81	1.19	2.76	1.19-2.76	0.006
ADAR	1.54	1.01	2.37	1.01-2.37	0.046
PIK3C2B	1.46	1.03	2.06	1.03-2.06	0.031
GPR161	0.77	0.61	0.96	0.61-0.96	0.019
BRD8	2.88	1.69	4.9	1.69-4.9	0
DVL3	3.59	1.78	7.24	1.78-7.24	0
GPNMB	1.22	1.01	1.48	1.01-1.48	0.044
SCIN	0.84	0.73	0.97	0.73-0.97	0.017
ELL	5.71	2.74	11.9	2.74-11.9	0
CCHCR1	1.66	1.12	2.47	1.12-2.47	0.012
EED	3.57	2.16	5.9	2.16-5.9	0
ZNF618	1.49	1.12	1.98	1.12-1.98	0.006
POLR3C	3.01	1.42	6.4	1.42-6.4	0.004
SKA3	1.8	1.43	2.26	1.43-2.26	0
RABL6	1.65	1.07	2.52	1.07-2.52	0.022
CLK2	2.78	1.88	4.11	1.88-4.11	0
HSPA9	1.81	1.08	3.02	1.08-3.02	0.024
FTCD	1.61	1.18	2.21	1.18-2.21	0.003
LCP1	0.7	0.56	0.86	0.56-0.86	0.001
BTK	1.46	1.11	1.93	1.11-1.93	0.007
SPATA18	0.74	0.6	0.9	0.6-0.9	0.003
BANP	2.1	1.27	3.47	1.27-3.47	0.004
EXOC3L2	1.51	1.17	1.97	1.17-1.97	0.002
TMC6	1.68	1.24	2.27	1.24-2.27	0.001
NCAPH2	1.63	1.05	2.54	1.05-2.54	0.03
ZNF75A	2.22	1.29	3.83	1.29-3.83	0.004
HEY1	1.65	1.18	2.31	1.18-2.31	0.003
TAF1C	1.59	1.11	2.29	1.11-2.29	0.012
ENTPD8	1.26	1.02	1.55	1.02-1.55	0.031
HPS1	0.8	0.67	0.97	0.67-0.97	0.025
TP63	0.89	0.79	1	0.79-1	0.042
FBLN1	0.79	0.67	0.93	0.67-0.93	0.005
RAD54B	1.81	1.23	2.65	1.23-2.65	0.002
B3GALTL	0.47	0.3	0.75	0.3-0.75	0.002
PSD	1.52	1.07	2.17	1.07-2.17	0.02
PAK4	1.78	1.1	2.89	1.1-2.89	0.018
SLC4A5	2.68	1.37	5.25	1.37-5.25	0.004
SPZ1	1.33	1.07	1.65	1.07-1.65	0.011
ARHGAP17	2.69	1.38	5.24	1.38-5.24	0.004
GTPBP3	3.52	2.21	5.6	2.21-5.6	0
ZNF549	1.8	1.1	2.94	1.1-2.94	0.019
AMIGO3	538.87	21.59	13446.9	21.59-13446.92	0
SCNM1	2.41	1.51	3.82	1.51-3.82	0
RARS	2	1.02	3.89	1.02-3.89	0.043
SPAG5	2.21	1.78	2.75	1.78-2.75	0
TEKT3	3.13	1.02	9.56	1.02-9.56	0.045
MAN2B2	0.52	0.35	0.75	0.35-0.75	0.001
SLC13A3	0.73	0.6	0.89	0.6-0.89	0.002
NVL	1.86	1.43	2.41	1.43-2.41	0
RMND5B	4.56	1.99	10.48	1.99-10.48	0
APC2	1.47	1.01	2.14	1.01-2.14	0.043
NOL6	1.67	1.03	2.73	1.03-2.73	0.039
GPC6	1.3	1.05	1.59	1.05-1.59	0.014
TPCN1	1.72	1.13	2.62	1.13-2.62	0.012
RBM44	2.1	1.55	2.85	1.55-2.85	0
NDNF	0.78	0.65	0.93	0.65-0.93	0.006
MAP3K11	2.74	1.55	4.86	1.55-4.86	0.001
ZSCAN1	1.37	1.07	1.77	1.07-1.77	0.014
MAU2	1.9	1.1	3.28	1.1-3.28	0.021
NKAIN4	3.14	1.81	5.44	1.81-5.44	0
SLC17A9	1.83	1.37	2.45	1.37-2.45	0
ERGIC1	0.66	0.46	0.95	0.46-0.95	0.025
JAM3	0.72	0.58	0.88	0.58-0.88	0.002
DHX16	5.38	2.64	10.98	2.64-10.98	0
DDX41	3.12	1.51	6.47	1.51-6.47	0.002
BRF1	3.46	1.88	6.37	1.88-6.37	0
ATRNL1	0.78	0.62	0.97	0.62-0.97	0.024
ELAVL1	2.72	1.13	6.52	1.13-6.52	0.025
TJAP1	3.03	1.58	5.8	1.58-5.8	0.001
DGKD	1.48	1.04	2.11	1.04-2.11	0.029
ZBTB34	1.51	1.06	2.16	1.06-2.16	0.024
SLC34A3	1.83	1.33	2.5	1.33-2.5	0
POLR3E	1.86	1.09	3.18	1.09-3.18	0.023
CDK9	4.48	2.66	7.55	2.66-7.55	0
RIOK1	2.24	1.24	4.04	1.24-4.04	0.007
POLE2	2.06	1.37	3.09	1.37-3.09	0.001
GOLGA1	2.18	1.19	3.98	1.19-3.98	0.011
PRELID1	2.15	1.19	3.9	1.19-3.9	0.011
MATN2	0.8	0.66	0.97	0.66-0.97	0.023
FGD2	1.5	1.17	1.91	1.17-1.91	0.001
PHF21B	1.32	1.05	1.67	1.05-1.67	0.019
CAPN12	2.62	1.64	4.18	1.64-4.18	0
KRT32	0.02	0	0.87	0-0.87	0.042
ZNF134	1.93	1.08	3.44	1.08-3.44	0.027
DPEP3	4.02	1.43	11.27	1.43-11.27	0.008
MED30	2.62	1.59	4.33	1.59-4.33	0
ANKRD18A	1.89	1.31	2.74	1.31-2.74	0.001
GNL1	1.95	1.17	3.25	1.17-3.25	0.01
SATB1	0.75	0.63	0.89	0.63-0.89	0.001
AK5	1.23	1.07	1.42	1.07-1.42	0.004
PLOD3	1.68	1.01	2.77	1.01-2.77	0.044
PLEK2	0.52	0.39	0.69	0.39-0.69	0
TMEM151A	2.5	1.59	3.93	1.59-3.93	0
CANT1	0.69	0.49	0.97	0.49-0.97	0.035
KCNC3	1.71	1.32	2.21	1.32-2.21	0
OFD1	1.92	1.12	3.29	1.12-3.29	0.018
SHISA3	1.37	1	1.87	1-1.87	0.047
SNX20	1.28	1.01	1.62	1.01-1.62	0.042
DIAPH1	1.61	1.09	2.39	1.09-2.39	0.017
FGA	1.3	1.01	1.67	1.01-1.67	0.042
COL3A1	1.24	1.03	1.49	1.03-1.49	0.024
CCDC88B	1.41	1.1	1.79	1.1-1.79	0.006
ARHGEF2	1.54	1.11	2.12	1.11-2.12	0.009
ASB2	0.78	0.65	0.94	0.65-0.94	0.009
ABCA8	0.81	0.67	0.98	0.67-0.98	0.029
CASKIN1	1.55	1.21	1.99	1.21-1.99	0
KRT15	0.91	0.83	0.99	0.83-0.99	0.029
CDH24	2.95	2.08	4.2	2.08-4.2	0
STS	0.65	0.47	0.89	0.47-0.89	0.008
TFAP4	1.61	1.09	2.37	1.09-2.37	0.016
ITIH3	1.73	1.3	2.29	1.3-2.29	0
DNAJC10	0.69	0.51	0.93	0.51-0.93	0.014
STIL	1.34	1.02	1.78	1.02-1.78	0.039
TONSL	2.1	1.54	2.88	1.54-2.88	0
MYBPC1	0.81	0.73	0.89	0.73-0.89	0
CCDC114	1.27	1.03	1.57	1.03-1.57	0.027
POGZ	1.86	1.2	2.88	1.2-2.88	0.005
EHHADH	0.77	0.63	0.93	0.63-0.93	0.007
TOPBP1	1.79	1.22	2.64	1.22-2.64	0.003
CD1C	1.34	1	1.79	1-1.79	0.047
CDK5RAP2	1.88	1.05	3.35	1.05-3.35	0.034
FBXL2	1.33	1.01	1.74	1.01-1.74	0.043
RLTPR	1.42	1.13	1.78	1.13-1.78	0.003
OGFR	2.91	1.78	4.76	1.78-4.76	0
EIF4G1	1.63	1.01	2.63	1.01-2.63	0.046
AKT2	3.06	1.57	5.96	1.57-5.96	0.001
KCNN4	0.9	0.81	0.98	0.81-0.98	0.023
DHX30	4.09	1.85	9.04	1.85-9.04	0
KEAP1	2.19	1.03	4.67	1.03-4.67	0.042
PSMD2	2.15	1.27	3.67	1.27-3.67	0.005
RCN3	1.52	1.18	1.96	1.18-1.96	0.001
HOXD9	1.48	1.15	1.91	1.15-1.91	0.002
SFMBT1	1.78	1.12	2.83	1.12-2.83	0.015
CCDC67	0.66	0.48	0.9	0.48-0.9	0.008
ALS2	1.73	1.07	2.8	1.07-2.8	0.025
DSN1	3.21	2.17	4.75	2.17-4.75	0
SLC2A6	1.77	1.38	2.26	1.38-2.26	0
NKAPL	0.37	0.17	0.77	0.17-0.77	0.008
RASGRP3	1.41	1.05	1.9	1.05-1.9	0.022
SLC45A3	0.77	0.64	0.94	0.64-0.94	0.011
MPP2	0.77	0.62	0.96	0.62-0.96	0.02
LRP8	1.68	1.23	2.28	1.23-2.28	0.001
WDR12	1.73	1.07	2.79	1.07-2.79	0.026
KIF26A	1.76	1.28	2.42	1.28-2.42	0.001
DAAM2	0.84	0.7	1	0.7-1	0.048
PDZRN4	0.74	0.61	0.89	0.61-0.89	0.001
ATP1A2	0.74	0.65	0.85	0.65-0.85	0
SF3B1	1.8	1.13	2.88	1.13-2.88	0.014
AOX1	0.76	0.65	0.89	0.65-0.89	0.001
CNOT3	3.04	1.67	5.52	1.67-5.52	0
TCOF1	3.05	1.6	5.8	1.6-5.8	0.001
UNC5D	0.86	0.77	0.97	0.77-0.97	0.011
RBM5	2.55	1.64	3.97	1.64-3.97	0
B4GALNT4	1.6	1.33	1.93	1.33-1.93	0
GLTSCR1	3.32	2.07	5.34	2.07-5.34	0
MGAT3	1.54	1.16	2.03	1.16-2.03	0.003
COBL	0.69	0.51	0.95	0.51-0.95	0.023
ABCC5	2.18	1.67	2.86	1.67-2.86	0
ATXN2L	2.34	1.42	3.84	1.42-3.84	0.001
LPHN2	0.81	0.68	0.97	0.68-0.97	0.023
ASXL3	0.59	0.43	0.82	0.43-0.82	0.002
SRSF4	2.83	1.42	5.66	1.42-5.66	0.003
CGNL1	0.58	0.45	0.77	0.45-0.77	0
LTF	0.94	0.88	1	0.88-1	0.041
PLXNA1	1.95	1.36	2.78	1.36-2.78	0
SLC4A2	1.88	1.17	3.01	1.17-3.01	0.009
NTRK3	0.73	0.58	0.91	0.58-0.91	0.005
NEFH	0.92	0.85	0.99	0.85-0.99	0.023
SHANK1	1.52	1	2.31	1-2.31	0.048
HIST1H3B	2.57	1.02	6.45	1.02-6.45	0.044
CLEC18C	7.21	1.54	33.67	1.54-33.67	0.012
MTA2	3.17	1.5	6.71	1.5-6.71	0.003
IFI44	1.38	1.13	1.67	1.13-1.67	0.001
NIPA1	1.35	1.01	1.8	1.01-1.8	0.046
PIP5KL1	2.07	1.45	2.97	1.45-2.97	0
MED27	3.23	1.71	6.09	1.71-6.09	0
ARPC1A	1.87	1.04	3.35	1.04-3.35	0.035
ARVCF	2.21	1.43	3.41	1.43-3.41	0
NOL10	2.77	1.21	6.32	1.21-6.32	0.016
APOE	1.34	1.14	1.59	1.14-1.59	0.001
AATK	1.34	1.1	1.64	1.1-1.64	0.004
MPP4	9.93	2.82	34.99	2.82-34.99	0
ACR	3.68	1	13.48	1-13.48	0.049
MAD2L2	1.61	1.12	2.29	1.12-2.29	0.009
NCSTN	0.69	0.48	0.98	0.48-0.98	0.038
DDX39B	1.88	1.43	2.49	1.43-2.49	0
SUMF2	0.61	0.43	0.88	0.43-0.88	0.007
MLLT1	3.59	1.68	7.67	1.68-7.67	0.001
ACOX1	0.44	0.26	0.73	0.26-0.73	0.002
WT1	0.72	0.55	0.94	0.55-0.94	0.018
ERAP1	0.77	0.6	0.99	0.6-0.99	0.043
NR2C2AP	2.56	1.6	4.1	1.6-4.1	0
ZNF251	1.79	1.3	2.47	1.3-2.47	0
ADCK2	2.43	1.38	4.31	1.38-4.31	0.002
FGF13	0.65	0.5	0.85	0.5-0.85	0.002
FBXO43	2.57	1.63	4.05	1.63-4.05	0
TNFRSF25	1.62	1.3	2.03	1.3-2.03	0
ARIH2	7.38	3.41	15.96	3.41-15.96	0
FBRS	3.25	1.66	6.39	1.66-6.39	0.001
C1QTNF3	1.14	1.01	1.3	1.01-1.3	0.039
SLC25A14	4.6	2.55	8.28	2.55-8.28	0
TTLL9	1.6	1.05	2.44	1.05-2.44	0.029
PANK4	2.18	1.03	4.61	1.03-4.61	0.041
PARP11	0.63	0.45	0.89	0.45-0.89	0.008
FMNL1	1.89	1.42	2.51	1.42-2.51	0
TAF1D	2.01	1.39	2.92	1.39-2.92	0
REXO4	4.34	2.61	7.21	2.61-7.21	0
SERPINC1	1.7	1.08	2.68	1.08-2.68	0.022
CSF2RA	1.48	1.12	1.94	1.12-1.94	0.006
CRP	1.5	1.05	2.15	1.05-2.15	0.026
MAP3K12	1.78	1.24	2.56	1.24-2.56	0.002
XRCC1	2.03	1.06	3.85	1.06-3.85	0.032
DMWD	2.57	1.21	5.47	1.21-5.47	0.014
ZNF768	2.62	1.54	4.46	1.54-4.46	0
PPP2R5B	3.79	2.18	6.58	2.18-6.58	0
AMBP	1.49	1.05	2.1	1.05-2.1	0.025
FBXO41	1.42	1.1	1.85	1.1-1.85	0.008
EME1	2.76	2.05	3.73	2.05-3.73	0
ISM1	1.5	1.15	1.96	1.15-1.96	0.003
CEACAM1	0.79	0.68	0.92	0.68-0.92	0.002
F12	1.32	1.07	1.63	1.07-1.63	0.009
NCL	2.18	1.14	4.18	1.14-4.18	0.019
MC1R	1.89	1.49	2.38	1.49-2.38	0
CLIC6	0.75	0.62	0.91	0.62-0.91	0.004
ZNF467	1.79	1.43	2.23	1.43-2.23	0
IL11RA	1.49	1.02	2.17	1.02-2.17	0.04
WFIKKN1	1.59	1.25	2.01	1.25-2.01	0
POM121L4P	130.1	3.81	4441.83	3.81-4441.83	0.007
KIAA0226	1.72	1.01	2.93	1.01-2.93	0.045
C8orf76	2.56	1.63	4.04	1.63-4.04	0
MZF1	2.08	1.43	3.01	1.43-3.01	0
PMPCA	3.05	1.8	5.14	1.8-5.14	0
ULBP1	1.78	1.19	2.67	1.19-2.67	0.005
SLC38A4	0.8	0.64	0.99	0.64-0.99	0.045
TPM1	0.76	0.59	0.98	0.59-0.98	0.035
SLC37A3	1.78	1.24	2.56	1.24-2.56	0.002
ZFPL1	1.98	1.1	3.55	1.1-3.55	0.022
EXOSC9	2.36	1.29	4.34	1.29-4.34	0.006
ZC3H12D	1.39	1.03	1.87	1.03-1.87	0.032
IFT81	1.79	1.14	2.81	1.14-2.81	0.012
CHD1L	2.14	1.3	3.54	1.3-3.54	0.003
ELAC1	0.44	0.27	0.69	0.27-0.69	0
FAM83D	1.39	1.17	1.66	1.17-1.66	0
CD38	0.83	0.75	0.91	0.75-0.91	0
DCAF13	1.7	1.15	2.5	1.15-2.5	0.008
CRYZL1	3.08	1.45	6.54	1.45-6.54	0.003
LGALS9	1.28	1.01	1.63	1.01-1.63	0.038
COPS3	2.63	1.23	5.61	1.23-5.61	0.012
KRT9	0.06	0	0.85	0-0.85	0.038
C16orf70	0.67	0.49	0.91	0.49-0.91	0.01
IL21R	1.36	1.05	1.77	1.05-1.77	0.022
MMP20	2.07	1.05	4.07	1.05-4.07	0.035
RBM15B	2.16	1.18	3.95	1.18-3.95	0.013
TRPV1	3.8	1.27	11.33	1.27-11.33	0.017
RTBDN	8.69	3.36	22.44	3.36-22.44	0
LPPR2	2.27	1.46	3.52	1.46-3.52	0
LRRC14	1.75	1.18	2.58	1.18-2.58	0.005
SLC9A5	1.87	1.34	2.6	1.34-2.6	0
KBTBD11	0.71	0.56	0.89	0.56-0.89	0.003
LTB4R2	2.18	1.43	3.33	1.43-3.33	0
ZNF784	1.59	1.06	2.38	1.06-2.38	0.026
SNX32	1.48	1.08	2.04	1.08-2.04	0.014
PISD	2.15	1.14	4.07	1.14-4.07	0.018
FOXN1	0.71	0.51	0.98	0.51-0.98	0.036
ANAPC7	2.79	1.33	5.85	1.33-5.85	0.007
CEP72	2.13	1.41	3.23	1.41-3.23	0
SLC16A9	0.68	0.53	0.87	0.53-0.87	0.003
CORO7	1.7	1.22	2.36	1.22-2.36	0.002
SHISA7	15.4	2.13	111.22	2.13-111.22	0.007
RIC8A	3.59	1.5	8.58	1.5-8.58	0.004
KCNMB1	0.77	0.65	0.91	0.65-0.91	0.002
CCDC116	4.42	1.97	9.9	1.97-9.9	0
OTUD6B	1.73	1.27	2.35	1.27-2.35	0
IRF9	1.49	1.17	1.91	1.17-1.91	0.001
ZNF429	0.54	0.34	0.86	0.34-0.86	0.01
SLC5A6	2.22	1.39	3.54	1.39-3.54	0.001
ESRRA	1.61	1.04	2.5	1.04-2.5	0.032
GALNT12	0.84	0.73	0.97	0.73-0.97	0.017
SGPP2	1.29	1.06	1.58	1.06-1.58	0.012
