# Supplementary material for: Identification of a Gene Signature to Aid Treatment Decisions by Integrated Analysis of Mutated Genes Between Primary and Metastatic Prostate Cancer
Source: Front Genet. 2022 Apr 12;13:877086. doi: 10.3389/fgene.2022.877086 (PMC9041415; doi:10.3389/fgene.2022.877086)
Supplement: Supplementary file 8 [file Table7.XLSX]

## Sheet: score
id	score
TCGA-ZG-A9LU	2.39955
TCGA-KC-A7F3	0.834941
TCGA-EJ-7325	15.1333
TCGA-KK-A8IM	-2.82077
TCGA-XJ-A9DK	-8.00577
TCGA-HC-7233	-12.4735
TCGA-KK-A8I5	0.471976
TCGA-YL-A8SI	-11.8141
TCGA-EJ-5518	-5.87182
TCGA-V1-A9ZI	14.0931
TCGA-XK-AAIV	5.2772
TCGA-EJ-7789	16.896
TCGA-KK-A7AY	15.7808
TCGA-G9-6373	-2.04465
TCGA-G9-6496	7.94801
TCGA-XA-A8JR	-7.95876
TCGA-HC-7231	0.628566
TCGA-KK-A8I8	15.7665
TCGA-EJ-7781	-13.0758
TCGA-EJ-5497	-16.773
TCGA-EJ-7314	1.16264
TCGA-EJ-5526	-15.6582
TCGA-CH-5765	-2.45012
TCGA-KK-A7B3	7.58939
TCGA-J9-A8CP	-0.35828
TCGA-EJ-5507	-1.39319
TCGA-M7-A71Z	28.3241
TCGA-XJ-A83H	0.833906
TCGA-CH-5789	-20.6028
TCGA-CH-5737	0.389249
TCGA-HC-A9TE	3.29538
TCGA-VP-A876	9.93288
TCGA-EJ-5512	-17.2528
TCGA-VN-A88O	4.22938
TCGA-EJ-5532	-10.0804
TCGA-YL-A8HJ	-14.9243
TCGA-EJ-5495	-16.8078
TCGA-YL-A8SK	-8.50258
TCGA-HC-7075	-0.247248
TCGA-EJ-5515	-26.5363
TCGA-4L-AA1F	-11.1906
TCGA-V1-A8MK	-13.899
TCGA-QU-A6IM	9.21894
TCGA-HC-7081	-8.96015
TCGA-HC-7748	-11.8165
TCGA-EJ-A46G	7.96198
TCGA-ZG-A9L5	13.9998
TCGA-EJ-A65J	6.84803
TCGA-G9-6498	-7.24427
TCGA-EJ-7331	-19.9085
TCGA-G9-6348	-7.90526
TCGA-KK-A5A1	9.01783
TCGA-YL-A8SO	9.87997
TCGA-G9-6351	-9.88117
TCGA-HC-7742	-6.33544
TCGA-XK-AAJT	-12.2205
TCGA-J4-A83N	5.78391
TCGA-EJ-A7NM	12.841
TCGA-EJ-5508	-14.3789
TCGA-EJ-7330	-15.3091
TCGA-CH-5741	7.37925
TCGA-HC-7209	-2.16428
TCGA-V1-A8ML	0.478466
TCGA-V1-A8WV	15.0537
TCGA-KK-A6E6	-2.24695
TCGA-KK-A8I6	8.55616
TCGA-ZG-A9LY	-5.28488
TCGA-G9-6342	-0.450434
TCGA-HC-7078	1.12222
TCGA-EJ-5501	-4.04452
TCGA-ZG-A9LM	0.216837
TCGA-2A-A8VL	-5.55864
TCGA-G9-A9S4	19.6112
TCGA-2A-A8VX	10.9784
TCGA-XK-AAK1	14.6764
TCGA-V1-A8WW	12.0665
TCGA-YL-A8SL	25.1506
TCGA-EJ-A65F	6.47999
TCGA-VN-A88N	10.8458
TCGA-J4-A67N	18.7992
TCGA-V1-A8WN	-14.0004
TCGA-HC-A6HY	13.7517
TCGA-EJ-A8FP	-16.8578
TCGA-KK-A7AQ	13.6634
TCGA-HC-8265	-30.6426
TCGA-ZG-A9L2	-11.963
TCGA-YL-A8SR	1.54021
TCGA-HC-A9TH	9.84469
TCGA-HC-7212	5.67862
TCGA-2A-A8VT	14.2558
TCGA-YL-A8SH	2.40496
TCGA-FC-7708	-15.2434
TCGA-J4-A6M7	-0.552075
TCGA-HC-7744	6.22167
TCGA-V1-A9ZK	-6.87542
TCGA-KK-A7B4	20.7607
TCGA-G9-6384	-15.0974
TCGA-KK-A8I4	-4.26732
TCGA-EJ-5525	2.5642
TCGA-EJ-7312	8.8435
TCGA-ZG-A9LN	-10.815
TCGA-VP-A875	19.2169
TCGA-M7-A71Y	-5.13522
TCGA-KK-A8IG	-8.33911
TCGA-M7-A725	14.0961
TCGA-YL-A8SJ	-3.73552
TCGA-EJ-AB27	-9.72412
TCGA-G9-6367	-26.0193
TCGA-EJ-5509	-9.52344
TCGA-J9-A8CN	4.59419
TCGA-HC-8262	-0.984409
TCGA-ZG-A8QX	-6.99424
TCGA-HC-7080	20.5191
TCGA-KK-A6E5	1.71862
TCGA-V1-A8MU	-6.48766
TCGA-V1-A8MF	-1.96716
TCGA-M7-A720	-13.4855
TCGA-ZG-A9ND	13.5187
TCGA-EJ-7115	-8.96363
TCGA-QU-A6IN	25.5011
TCGA-HC-A6AS	2.02719
TCGA-J9-A52E	7.11221
TCGA-G9-6333	-6.60394
TCGA-FC-A4JI	33.9607
TCGA-FC-7961	-3.9347
TCGA-V1-A8WS	8.42773
TCGA-HC-7740	-22.0481
TCGA-KK-A8IC	-4.93913
TCGA-J4-A83J	4.6549
TCGA-H9-A6BX	-22.131
TCGA-CH-5750	4.83519
TCGA-KK-A8I9	6.65546
TCGA-YL-A9WY	0.958531
TCGA-V1-A9Z7	1.8426
TCGA-KC-A4BR	-14.079
TCGA-XK-AAJU	-10.38
TCGA-2A-AAYU	0.349224
TCGA-KK-A7AU	30.117
TCGA-G9-6362	1.69421
TCGA-FC-A6HD	28.3465
TCGA-KK-A8II	18.5311
TCGA-V1-A9O9	2.01294
TCGA-EJ-5542	-15.7804
TCGA-V1-A9ZG	0.338846
TCGA-HC-8258	-5.0689
TCGA-HC-7210	-14.783
TCGA-EJ-5517	-21.798
TCGA-EJ-A7NF	7.02467
TCGA-J4-A67K	14.9378
TCGA-ZG-A9NI	-2.16675
TCGA-CH-5792	-11.3856
TCGA-J4-A83I	4.74187
TCGA-V1-A9OX	-0.410507
TCGA-EJ-7792	-24.4815
TCGA-HC-7736	-8.7499
TCGA-CH-5769	-0.0947728
TCGA-HC-7817	-8.26467
TCGA-CH-5744	5.20653
TCGA-ZG-A9L1	3.10652
TCGA-J9-A8CK	-0.195571
TCGA-HC-A6AO	22.5458
TCGA-J4-A83L	-11.5095
TCGA-XJ-A9DI	-4.34913
TCGA-KK-A6E2	12.0456
TCGA-V1-A8X3	-6.23354
TCGA-EJ-A7NN	2.44194
TCGA-ZG-A9LB	1.08648
TCGA-HC-8260	-6.57254
TCGA-EJ-7321	0.317239
TCGA-CH-5748	-5.54056
TCGA-HC-A48F	14.1932
TCGA-V1-A9ZR	-7.42552
TCGA-KK-A8IF	17.2545
TCGA-YL-A9WH	18.0085
TCGA-EJ-5505	-10.8313
TCGA-J4-A67L	8.25556
TCGA-XK-AAIW	30.3407
TCGA-CH-5794	5.26117
TCGA-EJ-5530	-5.11785
TCGA-HC-8266	-8.21219
TCGA-HI-7170	-21.0418
TCGA-CH-5788	9.34727
TCGA-KC-A4BN	-0.232634
TCGA-HC-7077	14.5697
TCGA-YL-A9WI	14.2589
TCGA-EJ-7797	-6.47373
TCGA-KC-A7FA	5.08484
TCGA-EJ-5531	-14.7348
TCGA-TK-A8OK	-21.4793
TCGA-KK-A7AP	25.136
TCGA-QU-A6IL	20.5347
TCGA-G9-6494	-8.00979
TCGA-EJ-A65M	3.65999
TCGA-G9-6365	-15.1889
TCGA-EJ-5503	-16.8737
TCGA-YL-A9WL	27.2868
TCGA-KK-A7B1	2.78591
TCGA-CH-5772	-5.2487
TCGA-EJ-7123	-1.47101
TCGA-EJ-A7NH	-3.55749
TCGA-EJ-A8FN	-7.34877
TCGA-EJ-7784	5.02477
TCGA-KK-A59Z	-6.04097
TCGA-EJ-7785	-18.5964
TCGA-J4-A6G1	-6.62999
TCGA-XK-AAJ3	9.64087
TCGA-EJ-8474	-5.30925
TCGA-H9-A6BY	13.4311
TCGA-EJ-7328	-6.90706
TCGA-HC-7211	-4.07424
TCGA-EJ-7791	-19.7008
TCGA-X4-A8KQ	1.34038
TCGA-ZG-A9L4	-3.43797
TCGA-HC-7230	7.81314
TCGA-HC-7819	4.40292
TCGA-KK-A6E0	12.9049
TCGA-EJ-5514	-8.59308
TCGA-EJ-5527	-18.1862
TCGA-XK-AAIR	-11.0336
TCGA-CH-5751	10.6223
TCGA-EJ-7794	-16.6718
TCGA-KK-A8I7	-4.24636
TCGA-YL-A9WJ	-2.04782
TCGA-J9-A52C	-10.6331
TCGA-VN-A943	13.9459
TCGA-XJ-A9DX	19.6706
TCGA-EJ-A46H	-20.3878
TCGA-EJ-A8FU	-16.3467
TCGA-V1-A9OH	-2.42492
TCGA-ZG-A9MC	-7.32821
TCGA-KK-A7AW	19.6844
TCGA-HC-7818	-6.26609
TCGA-HC-A8CY	12.5975
TCGA-HC-A4ZV	11.5613
TCGA-G9-6329	-11.976
TCGA-KC-A7F6	8.54053
TCGA-VN-A88Q	11.2666
TCGA-VN-A88M	13.0024
TCGA-VP-A87B	11.0889
TCGA-EJ-A8FO	-8.76779
TCGA-CH-5766	-1.84697
TCGA-G9-6385	-15.7805
TCGA-G9-7523	-28.804
TCGA-CH-5740	3.24563
TCGA-HC-A76X	8.77378
TCGA-HC-7747	-6.92689
TCGA-G9-6499	-1.61875
TCGA-EJ-5519	2.30198
TCGA-VN-A88I	-17.4801
TCGA-J4-AATZ	8.26641
TCGA-J4-A67T	-4.03417
TCGA-G9-6338	-8.50685
TCGA-FC-A8O0	-6.62285
TCGA-VP-A872	3.28569
TCGA-CH-5767	-7.34202
TCGA-V1-A9OT	2.8597
TCGA-EJ-5504	-11.5272
TCGA-J4-A67Q	-6.25169
TCGA-CH-5764	-6.68616
TCGA-ZG-A8QW	0.426859
TCGA-EJ-A46D	-5.1082
TCGA-YL-A9WX	-8.17439
TCGA-G9-6371	-2.60871
TCGA-KK-A8IA	17.7548
TCGA-V1-A9OQ	-3.8989
TCGA-EJ-7783	-11.9721
TCGA-G9-6366	0.32011
TCGA-HC-7232	-6.76837
TCGA-YL-A8SP	15.8794
TCGA-G9-6361	-8.84388
TCGA-EJ-A65G	-2.29755
TCGA-KC-A4BV	-1.86717
TCGA-HC-8216	1.9772
TCGA-J4-A67O	-5.83122
TCGA-EJ-A7NJ	-7.50067
TCGA-2A-A8VV	-0.932079
TCGA-VP-A87J	6.48406
TCGA-FC-A5OB	8.9051
TCGA-2A-A8VO	-1.76268
TCGA-V1-A9O5	27.3435
TCGA-HI-7171	11.2909
TCGA-EJ-A6RC	-13.9841
TCGA-EJ-7788	-7.10697
TCGA-EJ-7317	-6.1003
TCGA-XK-AAJP	12.4555
TCGA-XK-AAJR	-0.169887
TCGA-ZG-A9LS	-9.52515
TCGA-G9-7510	-9.18947
TCGA-YL-A8HM	19.8215
TCGA-EJ-A46F	30.045
TCGA-EJ-8468	-15.4242
TCGA-ZG-A9L6	-17.8939
TCGA-J4-A83K	-4.86476
TCGA-VP-AA1N	2.25579
TCGA-EJ-A65E	6.59586
TCGA-TP-A8TV	17.9602
TCGA-CH-5739	-8.03689
TCGA-G9-6353	-15.3165
TCGA-ZG-A8QZ	-7.64517
TCGA-TP-A8TT	-6.35392
TCGA-EJ-5516	-20.6629
TCGA-G9-6363	-6.67742
TCGA-H9-7775	-8.68626
TCGA-CH-5761	13.3984
TCGA-VN-A88R	14.7147
TCGA-KK-A59Y	15.5636
TCGA-KC-A4BL	-7.14998
TCGA-M7-A724	34.7254
TCGA-2A-AAYO	-5.54713
TCGA-EJ-5524	-13.0344
TCGA-EJ-A46I	-11.4766
TCGA-KK-A59X	11.516
TCGA-J4-A67S	12.8791
TCGA-EJ-5522	-12.8276
TCGA-VP-A87K	19.7163
TCGA-HC-8261	2.11007
TCGA-V1-A9OY	0.825757
TCGA-KK-A6E8	13.2053
TCGA-J4-8198	-8.85157
TCGA-G9-6339	3.98929
TCGA-EJ-A6RA	-1.43078
TCGA-V1-A9Z9	-3.56675
TCGA-HC-A6AN	16.0333
TCGA-ZG-A9L9	0.577738
TCGA-G9-7509	-9.46798
TCGA-KK-A8IK	27.3695
TCGA-KK-A8IJ	-0.122726
TCGA-YL-A8HK	-1.47579
TCGA-EJ-7786	-14.5599
TCGA-CH-5791	3.16222
TCGA-V1-A9OL	17.8751
TCGA-EJ-5494	-2.19827
TCGA-XJ-A83G	12.2417
TCGA-J4-A6G3	-1.62914
TCGA-V1-A8MM	12.6148
TCGA-CH-5738	-13.1872
TCGA-HC-A6HX	7.64251
TCGA-EJ-7327	-8.92472
TCGA-YL-A8S9	18.1
TCGA-EJ-5511	-6.54877
TCGA-Y6-A9XI	10.6408
TCGA-HC-7079	-13.5782
TCGA-EJ-8469	10.5011
TCGA-V1-A9Z8	-8.67963
TCGA-HC-A632	1.20175
TCGA-ZG-A9LZ	10.337
TCGA-CH-5745	-10.9269
TCGA-KC-A7FE	-16.2196
TCGA-KK-A8IB	6.83238
TCGA-G9-6356	-11.3976
TCGA-J4-A67R	-0.232769
TCGA-J4-AAU2	-1.29778
TCGA-G9-6336	-8.31389
TCGA-HI-7168	-6.94338
TCGA-XK-AAJA	13.9365
TCGA-EJ-7782	1.43579
TCGA-YL-A8SQ	2.96245
TCGA-CH-5754	10.6039
TCGA-HC-8264	-14.3153
TCGA-HC-A6AP	3.172
TCGA-EJ-8472	4.4077
TCGA-YL-A9WK	0.624556
TCGA-EJ-A46E	-10.3383
TCGA-YL-A8SB	-10.4099
TCGA-J9-A52B	13.4933
TCGA-G9-7519	-12.0079
TCGA-HC-A8D1	-9.1602
TCGA-KC-A7FD	13.0615
TCGA-EJ-A8FS	10.4588
TCGA-EJ-7125	-8.6997
TCGA-EJ-A46B	-10.9205
TCGA-M7-A723	-12.921
TCGA-XQ-A8TA	35.505
TCGA-2A-A8W3	7.26087
TCGA-V1-A8WL	-8.20014
TCGA-G9-6379	5.13094
TCGA-G9-6378	-19.2817
TCGA-EJ-7793	-15.9413
TCGA-CH-5768	-0.175175
TCGA-M7-A721	-2.6841
TCGA-YJ-A8SW	8.20821
TCGA-EJ-5506	-14.5942
TCGA-HC-8213	3.0208
TCGA-G9-6364	-17.1645
TCGA-KK-A6DY	3.84105
TCGA-KK-A7B0	7.48957
TCGA-EJ-A65B	4.24059
TCGA-HC-7749	-1.42406
TCGA-HC-7745	-12.011
TCGA-EJ-5521	-3.47058
TCGA-CH-5790	0.937311
TCGA-J4-A67M	1.05873
TCGA-YL-A8HL	10.8783
TCGA-CH-5753	4.48371
TCGA-EJ-AB20	-22.2834
TCGA-V1-A9OF	4.22529
TCGA-VP-A878	-3.77929
TCGA-EJ-5498	-25.551
TCGA-EJ-7218	4.03938
TCGA-HC-A631	11.5077
TCGA-VP-A87H	8.84747
TCGA-J4-A83M	5.20309
TCGA-VN-A88L	-4.29179
TCGA-FC-A66V	-1.69215
TCGA-ZG-A9M4	2.74991
TCGA-G9-A9S7	16.027
TCGA-HC-8256	2.53121
TCGA-M7-A722	21.9819
TCGA-KK-A8ID	16.1689
TCGA-G9-7522	-13.7666
TCGA-XJ-A9DQ	-5.0115
TCGA-HC-7820	-2.85605
TCGA-HC-7738	-1.85984
TCGA-KK-A7B2	-0.199317
TCGA-G9-7525	-2.46861
TCGA-VP-A879	-11.0034
TCGA-YL-A8HO	-8.47443
TCGA-V1-A9OA	-13.3211
TCGA-XJ-A83F	11.2425
TCGA-KK-A59V	17.309
TCGA-J4-AATV	-12.4777
TCGA-VN-A88P	-1.76703
TCGA-KK-A8IL	1.40893
TCGA-YL-A8SA	13.2894
TCGA-HC-7750	-17.8325
TCGA-HC-A76W	-6.1203
TCGA-HC-8259	0.118311
TCGA-VP-A87D	9.1219
TCGA-EJ-A7NG	-15.5739
TCGA-G9-6354	6.204
TCGA-HC-7821	4.15345
TCGA-VP-A87E	-15.4691
TCGA-HC-7213	9.55771
TCGA-EJ-A65D	37.8862
TCGA-ZG-A9N3	12.0618
TCGA-KK-A8IH	8.89087
TCGA-G9-6370	-22.5741
TCGA-EJ-5499	-4.891
TCGA-ZG-A8QY	-2.88458
TCGA-EJ-A7NK	-10.7777
TCGA-V1-A9O7	-10.3131
TCGA-J9-A8CL	5.91156
TCGA-HI-7169	-24.8418
TCGA-G9-6343	-4.57714
TCGA-2A-AAYF	-0.0345562
TCGA-KK-A6E3	-8.177
TCGA-KK-A7AZ	23.31
TCGA-EJ-5496	-6.71103
TCGA-EJ-7315	-6.49401
TCGA-J9-A8CM	0.406599
TCGA-XQ-A8TB	-2.72519
TCGA-J9-A52D	13.476
TCGA-VN-A88K	9.83915
TCGA-EJ-7318	4.76821
TCGA-HC-A8D0	-4.83261
TCGA-HC-8257	5.01106
TCGA-YL-A8SC	13.0076
TCGA-VP-A87C	-8.32868
TCGA-MG-AAMC	15.1943
TCGA-CH-5743	-19.0589
TCGA-G9-6369	0.0777637
TCGA-KK-A6E1	19.5253
TCGA-CH-5746	-6.82423
TCGA-EJ-8470	-1.62377
TCGA-Y6-A8TL	-4.93241
TCGA-HC-7752	4.44308
TCGA-ZG-A9L0	-0.525597
TCGA-V1-A8MG	1.73504
TCGA-G9-6332	10.2601
TCGA-YL-A8S8	4.34989
TCGA-X4-A8KS	-8.40494
TCGA-EJ-5510	-10.0334
TCGA-KC-A7F5	28.4244
TCGA-2A-A8W1	18.4919
TCGA-CH-5752	9.39262
TCGA-QU-A6IO	14.3765
TCGA-ZG-A9KY	16.7039
TCGA-G9-7521	-3.34644
TCGA-CH-5762	-13.7111
TCGA-G9-6347	-13.6841
TCGA-EJ-5502	-14.1074
TCGA-J4-8200	-13.1274
TCGA-G9-A9S0	13.8555
TCGA-HC-A6AL	16.9668
TCGA-HC-A6AQ	7.76396
TCGA-CH-5771	-15.1057
TCGA-KK-A7AV	1.64847
TCGA-KK-A6E7	15.6991
TCGA-G9-6377	-0.254895
TCGA-HC-7737	-11.8146
TCGA-KK-A6E4	16.3516
TCGA-SU-A7E7	-0.285401
TCGA-WW-A8ZI	7.86602
TCGA-QU-A6IP	0.934148
TCGA-CH-5763	-25.8112
